# Supplementary material for: High Transferability of Homoeolog-Specific Markers between Bread Wheat and Newly Synthesized Hexaploid Wheat Lines
Source: PLoS One. 2016 Sep 9;11(9):e0162847. doi: 10.1371/journal.pone.0162847 (PMC5017740; doi:10.1371/journal.pone.0162847)
Supplement: S1 Table — (XLSX) [file pone.0162847.s001.xlsx]

## Sheet: Sheet1
S1 table. Details of the 183 primers for chromosomes 4B and 7B designed in this study.
Target gene	Genetic position*	Forward primer (5'-3')	Forward primer (5'-3')	Expected size from genome DNA (bp)	Amplification types	Annealing temperature (℃)	Gene function
Traes_4BL_0B60436BB	92.63	AAACCTCACGGAGTCACGG	AGAGCACCATGTTCCCGAAG	232	Ⅰ	58	transferase family protein, putative, expressed
Traes_4BL_181B3F4E5		GTGACCGCTCCGCTATGTAT	GGGAACCACCTCTCAAACCC	284	Ⅰ	61	transferase family protein, putative, expressed
Traes_4BL_1993490EC	80.66	ATGATTGCTCGCATCACTGC	TCGATAGCTTTGCACTGTTCAT	122	Ⅰ	59	pentatricopeptide repeat domain containing protein,
Traes_4BL_1F987A024	75.33	GCAGAGAAACAAGAGGATGTCTC	TCTGCTTTTGCAGGGTGGAT	1039	Ⅰ	58	protein kinase, putative, expressed
Traes_4BL_21A5A877F	81.32	CAACGAGGAATCCATCCTGC	TCATCCCCCTTCAGGCAAAG	113	Ⅰ	61	chaperone protein dnaJ, putative, expressed
Traes_4BL_22938FE65		CTCAAGCAGGTATGCACCG	TGAGGCTGGTACTTCGGGTA	784	Ⅰ	58	SEC14 cytosolic factor family protein, putative, expressed
Traes_4BL_379DA1919		GAAATACTGACTGGCGATGC	GATACAGCAGCACCGATGGA	138	Ⅰ	62	L-allo-threonine aldolase, putative, expressed
Traes_4BL_4147F47BA	116.98	AGTAAGGTCGTCGTCGGGA	ATGCCTCGTTTTCCCTCGTT	1121	Ⅰ	58	dihydrodipicolinate reductase, putative, expressed
Traes_4BL_42753F0C1	92.63	AGTCAATGCAAGGAGGTGGTG	GAACGGCATCCAGGTAGAGG	281	Ⅰ	60	retrotransposon protein, putative, unclassified, expressed
Traes_4BL_470D88AD3		AAGCCTACGCCACGTTCTAC	CAGTTCTGGGACATCGGAAT	656	Ⅰ	56	expansin precursor, putative, expressed
Traes_4BL_49AA905EA		CGGGTGTCTTCGCCAGTAAA	TTGCCGTGGTGAATTGCCCA	903	Ⅰ	61	OsSCP18 - Putative Serine Carboxypeptidase homologue,
Traes_4BL_503FDE19D		CAGAAGGATACCTGGGCTAT	CCCAATATGGCTCGCAACTT	149	Ⅰ	58	stage II sporulation protein E, putative, expressed
Traes_4BL_65CE22B05	90.76	CGTGAACAACCTATCTTATCAAACC	CTTGCCATCAGCATTGGCTA	113	Ⅰ	58	PPR repeat domain containing protein, putative, expressed
Traes_4BL_67EBF5F9A		CCAGTTGCTTCTGAGCTCGT	TAGGGTTTGCTGTGCCCAAT	421	Ⅰ	58	expressed protein
Traes_4BL_687821A22		ATCTGGTACTGCCGTCGCA	CGGGTGGAATCGAGGTGAAT	175	Ⅰ	60	ethylene-responsive element-binding protein, putative,
Traes_4BL_6B4FFC0A8	75.33	GTGATAATTTGCAGCTACCC	GTCAATCCTCCACGCAGATA	1133	Ⅰ	56	omega-3 fatty acid desaturase, chloroplast precursor,
Traes_4BL_6FAF13937		CAAACTGAACCCGAACCTGT	TAGCATTGGTGAGGGCAAGG	470	Ⅰ	59	expressed protein
Traes_4BL_77E476FB6	90.76	AAGCCGGATGGGGTCACGT	ATGTCCACCACACACCCGTA	152	Ⅰ	56	pentatricopeptide, putative, expressed
Traes_4BL_7FE25C6A2	75.33	CTGATTGCTGGTATTGGGATG	GCCTGCCCAATGTAACACAG	437	Ⅰ	61	potassium transporter, putative, expressed
Traes_4BL_84545B3BC	82.31	AATGACAGGGCTTTAGCCTCG	CAATAGGCCACGCGGATTTG	309	Ⅰ	58	CUE domain containing protein, expressed
Traes_4BL_84AF7ABD3		GACGACCCAAGAGCTAGATC	GACAATAGGGTCCTCCTCCA	231	Ⅰ	62	proteasome subunit, putative, expressed
Traes_4BL_AB8D36BF4	77.91	CAGAGTTCCCTCCCTGCTTG	ACAAAGTAGACAAACGGTATACATAG	297	Ⅰ	58	expressed protein
Traes_4BL_B1C425CA2	92.63	ACACTCGTCGGACAGGTATCTA	ACACGAACACCTCGTTCAGG	470	Ⅰ	61	glycosyl transferase, putative, expressed
Traes_4BL_CFAEEEA64		TCAGCAGATTGAGCCCGT	TCGGCAACATCTCTCCCCTA	1311	Ⅰ	58	serine threonine kinase, putative, expressed
Traes_4BL_D3A9ED55E	75.33	TTGTGCATGCATCTTACTCC	CAGCGTCTTCCTTGGTGAAG	578	Ⅰ	58	aminotransferase, putative, expressed
Traes_4BL_D4491E3AB		TTCCAGCACTTGACGGAAACG	CAGCAACCCTGCCAATCCTA	1826	Ⅰ	58	AP2-like ethylene-responsive transcription factor
Traes_4BL_E01EDE97C	82.99	GGTCAACCGGAACACTGGTT	GCGCTTTCTGCTCACAAGTC	761	Ⅰ	61	4-coumarate--CoA ligase-like 7, putative, expressed
Traes_4BL_E1444F579	80.66	GATCTCCCGCCTGCTGTCAA	GGAACGCTCTCAACCCAACT	307	Ⅰ	61	POEI11 - Pollen Ole e I allergen and extensin family
Traes_4BL_E3E34F2F6		GAGAACCAGCAGCAACCATAT	AACCCCAGTCGTAACAAGGC	467	Ⅰ	58	uncharacterized mscS family protein, putative, expressed
Traes_4BL_F6781000E		ATGCGTAGGAAGATGCTGC	ATCTCCTGGCCTTGTGGTTC	114	Ⅰ	58	membrane protein, putative, expressed
Traes_4BL_FC7F23108		GAGGACTGCAATCTCGTCG	GCCTGAATGTCTGCCTCAGT	1170	Ⅰ	59	RNA recognition motif containing protein, putative,
Traes_4BL_FC8629A72		CGCCAGGAGCATTCATCAGTA	AAGGGCGGAATTACAAGCCT	293	Ⅰ	61	aminotransferase domain containing protein, putative,
Traes_4BS_1281828D6		ATCACCTCTATTTCGACGACGGC	TCTCATTTAGTGCCCAGCGG	448	Ⅰ	58	transcription regulator, putative, expressed
Traes_4BS_1687E4DC6	54.59	ATATTTCTGTGGCGGCACTC	GGGCAGAGCATGGGTCTAAT	224	Ⅰ	58	CBS domain containing membrane protein, putative, expressed
Traes_4BS_1BDEBE0F1	26.02	TACCTGCAAATGACTGAAGG	CTTCATTTCCTCGACCGCAT	465	Ⅰ	56	ankyrin, putative, expressed
Traes_4BS_2B6A67E9F	13.77	CGACACCTTGTACATGCAGATT	CTGCCTTCGGAAGAAGCAGA	1076	Ⅰ	58	1-aminocyclopropane-1-carboxylate oxidase homolog 1,
Traes_4BS_59D17E23D	34.29	GACTCTACGGAAAATCTGCCAGC	GATGCAACCCAAGCGAATCC	971	Ⅰ	56	OB-fold nucleic acid binding domain containing protein,
Traes_4BS_5E074620F		TGAGCAGGAGGATGAGAAGAATC	CCGATACAAGGCAGAGCCAT	114	Ⅰ	60	peptide transporter PTR2, putative, expressed
Traes_4BS_5EC01BC81		CACCATGGAATTTCAGAACC	GTGACTGGGTCGAAGAAACT	312	Ⅰ	56	tetratricopeptide repeat containing protein, putative,
Traes_4BS_6B96EDAE6		TGCTGAACTTCCAGTATGGG	TCACGGTGCTCCTTTCTGAC	282	Ⅰ	58	pentatricopeptide, putative, expressed
Traes_4BS_7322F0DC2		ATTAACCCTGGCGTCTGCCA	AGTTCGGTTCGCCTATGTCC	238	Ⅰ	61	ZF-HD protein dimerisation region containing protein,
Traes_4BS_9A4725D4C	55.15	AGTGAGGTCTTCCACATCGT	CCTACCGCCACATTGAACCT	915	Ⅰ	58	protein kinase family protein, putative, expressed
Traes_4BS_9C98BB1AB		CCCCATGAGATTGACCTATG	GGCATCTTCCATCCTCCATC	71	Ⅰ	58	carotenoid cleavage dioxygenase, putative, expressed
Traes_4BS_9CF0B2235		ATTCTTTCCCCAGCAGCACG	TTCTTCCTCGCAGTCGAAGG	653	Ⅰ	56	uncharacterized protein ycf53, putative, expressed
Traes_4BS_A144962EA		GCGTCGCTAACTTCTTTGGG	CTCCTCCTGCTGGCATCATC	382	Ⅰ	58	leucine rich repeat protein, putative, expressed
Traes_4BS_A2C177155		GCAAATTTGCTGTGCAAATGTAT	TCGATCCTTTCGTTCCACTCA	171	Ⅰ	58	2Fe-2S iron-sulfur cluster binding domain containing
Traes_4BS_A6A44B31C		CTCAAATCGCCATTCTATCG	ACTCCTTGCACTTTCTCCTC	288	Ⅰ	58	cytokinin-O-glucosyltransferase 3, putative, expressed
Traes_4BS_C5754B642		GGCATATCTTTGATGGTCGATC	TGAAGAGAACCTTGCGGACC	1144	Ⅰ	56	AMP-binding domain containing protein, expressed
Traes_4BS_CA5BAEA4C		AGTTGTCGGCCGTGATCTCA	GCGCTGCCACTACAATTAGC	352	Ⅰ	58	ulp1 protease family protein, putative, expressed
Traes_4BS_D1FD72D6B	71.42	CACGGCAAATTGGACGCAG	AATACCGGCGTTGTCGGTTG	136	Ⅰ	58	RNA recognition motif containing protein, expressed
Traes_4BS_E03C44596		TTCCTCCAGGTCGCAGTAGTT	TTGCCCCACAGCAGAAGATAC	513	Ⅰ	56	nodulin, putative, expressed
Traes_4BS_E7E5ECF10	49.12	CCGTCGGAAAAGAACGGTCA	TGAATGATCCGTCGCTCTCG	708	Ⅰ	62	UDP-glucoronosyl and UDP-glucosyl transferase domain
Traes_4BS_E85C954E5		AATGCCGTTCGGTAAGGATAC	GCCGCGTTAGGTTTTCATGG	176	Ⅰ	58	cytokinin-O-glucosyltransferase 3, putative, expressed
Traes_4BS_ECDA94252	34.29	AGGCACAACGACGCAGATT	GGGCGAATCATGGCATTGTC	327	Ⅰ	61	multi-copper oxidase type I family protein, putative,
Traes_4BS_F3F73249C		GGGCATCCATTTGCCAGAACTTAAT	GGCGTGTCGGATTCTGGTAT	285	Ⅰ	58	berberine and berberine like domain containing protein,
Traes_7BL_03672735D		GTTGCGTCCTGTATCTACTAC	ACCGAGAATGAGAAGGACACT	91	Ⅰ	58	Core histone H2A/H2B/H3/H4 domain containing protein,
Traes_7BL_0CF58CF4E	133.26	GTCGTAGAACGTGTTGCAGAT	GATCTCAGCTCCCTGATGGC	671	Ⅰ	58	cadmium/zinc-transporting ATPase, putative, expressed
Traes_7BL_0FABEE965	106.64	CTTACCTCTCACAGCCTGCAGA	GCCAACGAGTACCAGATGCT	673	Ⅰ	58	phosphatidylinositol-4-phosphate 5-Kinase, putative,
Traes_7BL_127A0C292		GGAAATACATCGTCTAGATGCAC	AGCGATCTTTCACTGGCGAT	759	Ⅰ	61	GDSL-like lipase/acylhydrolase, putative, expressed
Traes_7BL_179680B06	103.64	GCAGTTCAGTACCAGTTCAAGTT	TTCCCTGGTTGGATGCTCAG	593	Ⅰ	58	reductase, putative, expressed
Traes_7BL_19CED0E79		GTGGGAAAGATGATGTCAAGACCGC	CTGTGCTGCCTGCCTTCTTA	159	Ⅰ	58	ranBP1 domain containing protein, expressed
Traes_7BL_28318368B		TTCTCGGTAACGCACTTGTG	AGAGGACACCAGCCAAGGTA	312	Ⅰ	58	pentatricopeptide, putative, expressed
Traes_7BL_2A6FF29A4	171.96	CAGAGCGAGACCATGTGGAA	ACACAACCATGAGCCAACCA	335	Ⅰ	58	tetraspanin family protein, putative, expressed
Traes_7BL_31C533EF9		AGATGTCAGCAACCTCCCTGC	TTTCTTGTCCTCAGACGCCC	304	Ⅰ	56	stripe rust resistance protein Yr10, putative, expressed
Traes_7BL_3A31FC2C2	171.96	AGCTGANGGGTGCAGGAGAC	GGGAACACAGATGGTTGGGT	468	Ⅰ	58	homeobox protein knotted-1, putative, expressed
Traes_7BL_455C22003		AGCGATGTCGTTACTGCTGC	TTGCGGGGGTAGTTAGCATC	2288	Ⅰ	61	molybdenum cofactor sulfurase, putative, expressed
Traes_7BL_64B1D1CF7		ACTCGCCAGGATGGGGTAT	TACTTCGCCGTTGCTCTCTG	2732	Ⅰ	61	polyprenyl synthetase, putative, expressed
Traes_7BL_6A1F7C727	128.47	GCATTCGTCATGCATTCTAACGG	ATCCGCCGAAAGGTTCTTCA	352	Ⅰ	58	MATE efflux family protein, putative, expressed
Traes_7BL_7000BB34D	133.26	AGATGGAATACTTCCCAACG	CTTGGCTTGTGACCTGATGA	534	Ⅰ	56	PPR repeat containing protein, expressed
Traes_7BL_7AD2DF22E		AACCAAAGGGAAGCATGTGGC	CTTCTCAAGCCCCTGCGTAA	430	Ⅰ	58	translation initiation factor, putative, expressed
Traes_7BL_8719DBFE4		ATCAAGCACATGATGAGAGC	AGCGATGAACAGTCTTTGCC	2317	Ⅰ	58	MYB family transcription factor, putative, expressed
Traes_7BL_892A42E7B		CAACTTGTCGTCGGTGGAATA	CAAGTGCCAAGAAGCCCAAC	341	Ⅰ	58	receptor kinase, putative, expressed
Traes_7BL_AA09E3DB9	106.64	TGATGGGCATTTCTGATGCA	TTCAGGTTGTTCGTGCTCGT	929	Ⅰ	58	AIG2-like family domain containing protein, expressed
Traes_7BL_AA6117DE9	106.64	GCTCTCAAATTGTGGTTTTGACAT	CGCACTTCCTCGGGGTTATT	622	Ⅰ	58	OsHKT2;1 - Na+ transporter, expressed
Traes_7BL_B15B894CA		ATCGCTGGGGTGTACGTCAAGATA	CGTTCAGCCCAATCACCACT	115	Ⅰ	58	pentatricopeptide domain containing protein, putative,
Traes_7BL_B3A64B67E		CGATTGTTCTGCTGCATACCACA	TGTCGTTCGCTCGCTGTATT	3269	Ⅰ	61	sulfate transporter, putative, expressed
Traes_7BL_B6B941262		CCTCACAAAGTGGCTCAATGAACAT	TGACAATTGCCTTCGCCTCA	507	Ⅰ	58	retrotransposon protein, putative, Ty1-copia subclass,
Traes_7BL_BA181D2AD		CCTCTAGGTTGCGTATCAGCCA	GCATGGCTTCGGATTTGGAC	444	Ⅰ	58	MYB family transcription factor, putative, expressed
Traes_7BL_BAFAE0AE2		GCATGACTCCTCCAACAACG	TGCTAGTCCACTCCCTCACA	197	Ⅰ	61	OsPOP15 - Putative Prolyl Oligopeptidase homologue,
Traes_7BL_BC649ABAE	93.34	TGTGATAGCGGATGCTGTGCTT	TGCAAGTGCCGTTGAATGTC	256	Ⅰ	58	cbbY, putative, expressed
Traes_7BL_C496F00871		AGTATGAGGCCAGTGCACGT	ATATGATGCCACGAGCAGGG	454	Ⅰ	61	pentatricopeptide repeat protein PPR986-12, putative,
Traes_7BL_C6C4F6A34		GATGGCAGATGGGACTATGG	CCAACACCATCCTCTCGCAT	908	Ⅰ	58	zinc finger C-x8-C-x5-C-x3-H type family protein, expressed
Traes_7BL_D0D116361	103.64	CGGTGATGATAAAGCAGGTG	GGAACACCAGGCACTTTACT	155	Ⅰ	58	CSLA9 - cellulose synthase-like family A, expressed
Traes_7BL_D3A25B6C7		CTATCAAGAAGGGAGATAGCC	GTTGTCCCCCTGAGATTCCT	190	Ⅰ	58	pleiotropic drug resistance protein, putative, expressed
Traes_7BL_DD1E0272F		AGCAATGATATGCGGTTTGGC	GTCCAACAGAAGCAAGCGAC	2041	Ⅰ	61	pentatricopeptide, putative, expressed
Traes_7BL_EB85E1613		TTGCGTCAGTTGTGAAGGCGGTT	CTAGGCGTCTTGTACCCCAAAGG	230	Ⅰ	58	red chlorophyll catabolite reductase, putative, expressed
Traes_7BL_EFF0E2E31	163.27	GAGACTTCTTCGTGCAGGTT	TCCCATTGCTTCCCGTTTCA	528	Ⅰ	58	copper-transporting ATPase, putative, expressed
Traes_7BL_F5A31BBBA		GCCTACCAGATCTTCTTGGACGTGA	AGGTCCAACTCCCCCAGTAA	161	Ⅰ	58	WD domain containing protein, putative, expressed
Traes_7BL_F7E8408A5		GGTGGTTGCAGACAGAGTTATC	GACAGCACTATTACTCGTTGCTTA	108	Ⅰ	62	exosome complex exonuclease, putative, expressed
Traes_7BL_FD4254327	203.49	TCGGGAAGTCGTTCATCACC	AGAGCAGCACAAGACGACTC	483	Ⅰ	58	inorganic H+ pyrophosphatase, putative, expressed
Traes_7BL_FFAEA1E22	172.67	TTGCAGCTTGTAGTTCCTTC	TAACCGCACGAGAGATCACA	127	Ⅰ	58	protein kinase family protein, putative, expressed
Traes_7BS_197D44BFD	74.11	CCTGTGGGAACACCATCGTT	CACCCAACTTGTCACCACCT	1528	Ⅰ	58	aldehyde dehydrogenase, putative, expressed
Traes_7BS_1D2E83568		GATGCAATGGCTAGAAAGAACT	ATTTTGATGTCGCGCTTGCT	540	Ⅰ	58	OsSCP56 - Putative Serine Carboxypeptidase homologue,
Traes_7BS_230629F4D	40.67	ATTCTCCTGAGGCGTAGCAACTT	ACATGGGGCAGAGATACGCA	246	Ⅰ	58	OsFBX198 - F-box domain containing protein, expressed
Traes_7BS_423B70DF8		AAGGCTGAAGCATGTCTTGC	CAAGTTGAGGCTGTTTGCAC	76	Ⅰ	58	pantothenate kinase, putative, expressed
Traes_7BS_43035700A	33.52	GCTAACGAGGTTTCAGCATTTGCA	GGTCACGCAGGTACTGAACA	692	Ⅰ	58	PPR repeat domain containing protein, putative, expressed
Traes_7BS_53E8E4289		GATGGTGATTTAGGGCAGTT	TCGGTGAGTGGAACACCATA	1492	Ⅰ	61	ABC1 family domain containing protein, putative, expressed
Traes_7BS_5815A6735		GATTGAAGCATCTGTGACCA	AGTCCGTACCGCAATAGGAA	514	Ⅰ	58	OsSub17 - Putative Subtilisin homologue, expressed
Traes_7BS_5FED8CD061		CTCTTAGCCCCCACAAATTC	GCTATTGCTGTCGCACTGAA	632	Ⅰ	58	tRNA-splicing endonuclease positive effector-related,
Traes_7BS_617A6B596		AGCTGGAGCAATGAAGACCA	TGTGGTTTGTTGTCCCTCGT	133	Ⅰ	61	integral membrane protein DUF6 containing protein,
Traes_7BS_7421A7896	74.11	CGCGTCACTGGTTACAGGAGGT	GATTTTGCATCACGCGCAGC	207	Ⅰ	58	OsWAK74 - OsWAK receptor-like protein kinase, expressed
Traes_7BS_74B010C56	67.12	ATAACTCACATGAGGCCAGT	TCCACCAGGTAGGTTCAGAC	132	Ⅰ	61	cadmium tolerance factor, putative, expressed
Traes_7BS_7C0E94DFE	33.52	GTATTACTTGAGCCGGAGTT	GGTCAATTCAGCATCCAACATT	182	Ⅰ	58	OsMADS5 - MADS-box family gene with MIKCc type-box,
Traes_7BS_808CC6D54	83.46	CCTAGGAATGATTTCCTGAGTT	TCAAAAGGCAGAGCAACAGT	338	Ⅰ	58	thaumatin, putative, expressed
Traes_7BS_8FA5A67CB	74.11	CACTTCGGGTGACAGGTTAT	ACCAGCAACCACAACTGAAC	102	Ⅰ	58	aluminum-activated malate transporter, putative, expressed
Traes_7BS_AC4692F05		ACATGTGTTCGATATTGTGC	AACTACTGTGGGCGACTTTT	783	Ⅰ	58	PPR repeat containing protein, expressed
Traes_7BS_B10DEE0A5	67.12	GGCCTCTTGTGTGTCAGTAT	AGCACATACCACCGAAGCAT	283	Ⅰ	58	WD-40 repeat family protein, putative, expressed
Traes_7BS_B506999A9	32.15	CCTTACAGTATGCAGCCATCA	TCAATGGGCACACCAAGGTT	494	Ⅰ	58	protein kinase domain containing protein, expressed
Traes_7BS_C0167622E		TTAGTGGGCACTGCAAAGGA	CGAGGCACTTGTCAAACAGC	378	Ⅰ	58	pentatricopeptide repeat domain containing protein,
Traes_7BS_C57477AA3		TATACCACAAGCTGCCCGAG	TCTTCACACCAGGGAATCGC	421	Ⅰ	58	phosphoribulokinase/Uridine kinase family protein,
Traes_7BS_C9635CA4B		AATCTTGTGGGTGGTCTGCAG	GGCGTCTATCCTTCGGTTGT	429	Ⅰ	61	transcription initiation factor TFIID subunit 10, putative,
Traes_7BS_CCA195724	67.12	GCTTCTGATAAGCCTAACGTGC	TGGACGGAATGAAACAGCGA	1001	Ⅰ	58	E2F family transcription factor protein, putative,
Traes_7BS_D79780A08	83.46	GGCTCATAAACTTGAGGACAG	CTGGCAACCAAATCCAGCAA	841	Ⅰ	58	DUF630/DUF632 domains containing protein, putative,
Traes_7BS_D8A3A6004		GAATATGGAAGCAGTCAGCAG	AATATCTGCACCGCGTCTCA	257	Ⅰ	58	BHLH transcription factor, putative, expressed
Traes_7BS_E72C61A15		GATGGCTGTCAAGCAGGACT	GTTGAGCTTCCGCAGTTGTG	882	Ⅰ	58	ulp1 protease family, C-terminal catalytic domain
Traes_4BS_44D6A84D9	54.59	AGCAGCAGCAGAAGCAGCT	TTGTCGATGAAGACCCTGGC	351	Ⅱ	58	magnesium-dependent phosphatase 1, putative, expressed
Traes_4BS_EB4728825	71.42	ATTGCGAGGCTAAACAAGGA	AAAGTCAAGCCAGGTCTCCG	387	Ⅱ	58	BSD domain containing protein, expressed
Traes_4BL_0A5A629DD		TACACTCGAAGTTGTCCGGC	AATTAGAGCCGAGAGCTGTGGT	506	Ⅲ	56	leucine-rich repeat family protein, putative, expressed
Traes_4BL_5E5CB1C58		CGCCAATTCATCAAGCATGCA	TTACACTCACGGACACACGC	230	Ⅲ	58	BHLH transcription factor, putative, expressed
Traes_4BL_69954EC77		TGTACTCAGCGGGCTACGGGA	TCACGCATGGAACCCTCTGG	386	Ⅲ	56	expansin precursor, putative, expressed
Traes_4BL_C1F622F00		TCTTCATTCCATCTCCAGGG	GAATCCACTGACTCGCTTGC	2141	Ⅲ	58	transposon protein, putative, CACTA, En/Spm sub-class,
Traes_4BL_F0BD54559		GGTCGGTTTTGAGGTGGTGT	CGGTGAAAACGGTGTGGTTC	305	Ⅲ	58	glycosyltransferase, putative, expressed
Traes_4BS_11E8E046F		ATGCCGAGATTGAGGCGAGT	CACCGAAGTGGGTACTAGGC	310	Ⅲ	58	RING finger and CHY zinc finger domain-containing protein
Traes_4BS_183382528		CTCGGCCTGGAGCTCTCTAA	CGTTCCTACCCTCCATGAGC	295	Ⅲ	58	UDP-glucoronosyl and UDP-glucosyl transferase domain
Traes_4BS_1F6078E0C		GCTCAGGAAGATTGCCGTCTTA	TTGTCGCCTTCTGCATCACT	993	Ⅲ	58	cytochrome P450, putative, expressed
Traes_4BS_41E655C6D		GAGCTGGAACTGAGATCTCCTAG	ACTCCCTTTGTTCTGCCTGAG	394	Ⅲ	58	atuA, putative, expressed
Traes_4BS_61A38B6BA		GTCCACGCCGCCAACTTT	GACGACATGAAGCTCCGGT	227	Ⅲ	58	potassium channel protein, putative, expressed
Traes_4BS_7A64265671		CAGATCAAGACCGAGTCCTTC	ACCCCAGCTTGCTTCAGTAG	182	Ⅲ	58	carrier, putative, expressed
Traes_4BS_82FF8B4EA		ATGATGCTCTGGTGGATGATG	CAAGTTCCGCCTTCATTGCC	642	Ⅲ	58	ankyrin, putative, expressed
Traes_4BS_83E34FE47		CTCCAGCTGCCATTCAGCAA	CACCTTCACGGGCTCTACTG	183	Ⅲ	58	serpin domain containing protein, putative, expressed
Traes_4BS_94CA610E9		TGCATTCTTGCCAGACCTCG	AGGCTCCGACATTTGACCTG	1560	Ⅲ	61	HECT-domain domain containing protein, expressed
Traes_4BS_BAB1013EF		CGAGCATGGAGAGCATCATGA	CGGAATGTGGGGCTTCATCT	392	Ⅲ	58	3-ketoacyl-CoA synthase, putative, expressed
Traes_4BS_C33F45572		TCCCGAGCGGAGGAACATCAA	AAGCCGTCTGGTAGGATGGT	488	Ⅲ	58	UDP-glucoronosyl and UDP-glucosyl transferase domain
Traes_4BS_C5C3A9B97		CCTGTGGTATCCCTATCTTGC	AACCATCGCCTCCTCACAAG	868	Ⅲ	58	SWI/SNF-related matrix-associated actin-dependent regulator
Traes_4BS_C86F2692E		ACAGAGAGCACCTCACCAAA	TTGAGGTAGAGCATGGTGCG	598	Ⅲ	58	chalcone synthase, putative, expressed
Traes_4BS_E0FC47132		ATGCATGCCTCGGCAGGAACT	AAGTAATGCCCGTCCGTCGT	219	Ⅲ	58	homeobox protein rough sheath 1, putative, expressed
Traes_7BL_01FB7B5BA		TTCCGTGTGAAATGTCCAGG	TAAGCTGTGTCGATGGCGTT	139	Ⅲ	58	OsFBO15 - F-box and other domain containing protein,
Traes_7BL_041308E74		CATATTTTGGTCAGAGCTGGTG	GGCTCGATTGCTTTGCACAT	1878	Ⅲ	58	cadmium/zinc-transporting ATPase, putative, expressed
Traes_7BL_139141AAD		TTTATCAACGTAGGGCAGGT	AGCAACCTCAGCCGATAGAC	784	Ⅲ	58	RNA recognition motif containing protein, putative,
Traes_7BL_1C18C43B2		GAATGGACAGATGATGCGAGA	CTTGCACCAGGCTTCTCTGA	263	Ⅲ	58	disease resistance RPP8-like protein 3, putative, expressed
Traes_7BL_507B6328E		CGCTGAGTTCAGAACCAAAGGT	GCGCATCTCCCAAGACCATA	297	Ⅲ	58	tetratricopeptide-like helical, putative, expressed
Traes_7BL_651356B30		CCAGTCTTTGAATGAACTGCTACAG	TCAATGGTCCTTCCCGCAAT	1280	Ⅲ	58	CW-type Zinc Finger, putative, expressed
Traes_7BL_7117327A0		AACCAGCTCCCCAAGCTCAA	GCAAAACTGGCAACCTGGAG	263	Ⅲ	58	CSLF2 - cellulose synthase-like family F; beta1,3;1,4
Traes_7BL_8C6B85F0D1		GGGTTTCGTAGTGAAGACGCC	GCTGTCCAGAATGATCCCGT	361	Ⅲ	58	aspartic proteinase nepenthesin-2 precursor, putative,
Traes_7BS_01AA7E64C		AGAAGGAGTTGGGAAGGCGG	GACGACCACAGACGACACAA	248	Ⅲ	58	cadmium tolerance factor, putative, expressed
Traes_7BS_09B890DD6		TGCAAGAACTACCTGTCGTG	TCCATGAGGCTACTGCTCCT	1703	Ⅲ	58	peptidase, M24 family protein, putative, expressed
Traes_7BS_4B7568082		CTCCTGTTTTGGTGTCAGCG	GTACAGCAGCCAAAAGCGTC	396	Ⅲ	58	ABC transporter, ATP-binding protein, putative, expressed
Traes_7BS_6536E87CB		CAAGCTGCTCAGTTTAGACA	TTGATCTTCCTGTACCGCCT	525	Ⅲ	58	flavonol synthase/flavanone 3-hydroxylase, putative,
Traes_7BS_7E4E08910		CAGGGACATGAATGGTAGCC	TATCTGGCCGGTAACGCTTG	665	Ⅲ	58	transcriptional corepressor SEUSS, putative, expressed
Traes_7BS_910A10BDC		CGTGTTGTTTGGACGACTGG	TCACAGGGTCTGCGTGTAAC	925	Ⅲ	58	carbohydrate binding protein, putative, expressed
Traes_7BS_A17E3A1E2		TTGGTCGCGAAGCCTGTTCT	AATTAGTCCAGCACGCCACA	178	Ⅲ	58	heat shock 22 kDa protein, mitochondrial precursor,
Traes_7BS_BE24651AA		GCAGAACTCCTACCAGTTAC	TGCCCCGAGAAATCAAGAAC	284	Ⅲ	58	WD-40 repeat family protein, putative, expressed
Traes_7BS_D8BBF38F6		AGTGGTAGCTCCTCGATGGA	CTTCGCTCGGATCAGCTTCT	885	Ⅲ	58	protein kinase, putative, expressed
Traes_7BS_EFEB9CDAE		GATGCCAAGAATGTCGTGACG	TGACAGGGTGCGTTGTTGTA	294	Ⅲ	58	glycosyl hydrolase, putative, expressed
Traes_7BS_F896C09FD		TGGTCCGACGCCATGAATAA	TGTCCACGGCAGAAAACCAT	269	Ⅲ	58	receptor-like protein kinase 5 precursor, putative,
Traes_7BS_F9BB82D98		GCTGAATGTTCTTTAGACAGCG	ATTGGTGCAAGAACCCCAGT	1624	Ⅲ	61	CAAX amino terminal protease family protein, putative,
Traes_4BL_07723E334		TGTTCTGATTTGCTCGTGCC	AGCTTCATCTTCCTTGGGGAG	1589	Ⅳ	58	26S proteasome non-ATPase regulatory subunit 3, putative,
Traes_4BL_48FA0485E		CGTCAAACAATGATACCACCAAGG	AATCTCGCACACCAGCTTCA	4569	Ⅳ	58	6PF-2-K/Fru-2,6-P2ASE liver isozyme, putative, expressed
Traes_4BL_BCDAD2FF0		TTGCAGCACCAGCATTCCGT	GTCAGCAAGGGTGCCTGTTTG	635	Ⅳ	58	basic helix-loop-helix, putative, expressed
Traes_4BL_CCCFCB411		CATGGATAATGTGCTTCCAGG	TCATCCCCCTTCAGGCAAAG	877	Ⅳ	58	OsRhmbd13 - Putative Rhomboid homologue, expressed
Traes_4BL_E1BAC1B71		ATCATATCCTACACGGTGCCT	CGGGTTGCCGTTCTTTTGTT	1138	Ⅳ	58	transporter family protein, putative, expressed
Traes_4BL_E4F29BBBC		CTCTGTTTCAGCCGCTACCA	TTTCTCTATCTGCACGTCCTC	582	Ⅳ	58	VQ domain containing protein, putative, expressed
Traes_4BL_EFE858C23		CGTGCTTTGAACCTCTGTTTCTGTA	TAGCATCGCTCGGACCTTTC	2396	Ⅳ	58	BTBN4 - Bric-a-Brac, Tramtrack, Broad Complex BTB domain
Traes_4BL_F274839DA		TTACCTAGCTTGGCACAAG	CGGTGACGGAGAGAAAAGAT	178	Ⅳ	58	SAG20, putative, expressed
Traes_4BS_154646AFB		GCGGTCGATCTGCTGAGAAA	CACTCACCTAAGTCGTCGCA	1070	Ⅳ	58	protein binding protein, putative, expressed
Traes_4BS_16D0894FB		CGCCACAGTTTCATATGCAG	ATCGCTACAGCCTCTTGAGC	1981	Ⅳ	56	RNA polymerase III RPC4 domain containing protein,
Traes_4BS_43BFC7653		GTCATGGTGGAGCCTAGAGTT	ATCGTTGGCACTCTTCCTGG	552	Ⅳ	58	ATPase, AAA family protein, expressed
Traes_4BS_92DD5D26B		GTTCCATGGGAGGATTCTGCTA	AGCAGCATGTAACTGCAACC	745	Ⅳ	58	OsIAA29 - Auxin-responsive Aux/IAA gene family member,
Traes_4BS_9EF72B0BA		CGATCGGTCAAGGTCTCAAG	CTTTGATGCCCCGATGAGGT	798	Ⅳ	58	GLTP domain containing protein, putative, expressed
Traes_4BS_A3D28FB0E		TCCGGGAGGACCATCGACTC	CGTCGAAAGGAACCTCGTCC	623	Ⅳ	58	pre-mRNA-splicing factor, putative, expressed
Traes_4BS_B45729F4D		CAGGCCTATATGGACAGCTG	ACACCAACAAGGAAACCCGT	40	Ⅳ	58	NBS-LRR disease resistance protein, putative, expressed
Traes_4BS_EFA5414DA		CACCAGAAAACCAGCACTGA	GCCTCCCGACACAGTTGTTA	596	Ⅳ	58	TKL_IRAK_CrRLK1L-1.12 - The CrRLK1L-1 subfamily has
Traes_4BS_FF39F5FB5		GTGGATGAATCGCCCTCTTG	ACCTATTGTCACCAGCGCAA	1027	Ⅳ	58	NBS-LRR type disease resistance protein, putative,
Traes_7BL_06B06E12F		GCCCACCATGACTGCCATA	AACCTCCGGGTCTACGATGA	203	Ⅳ	58	TKL_IRAK_DUF26-lh.6 - DUF26 kinases have homology to DUF26
Traes_7BL_3D33964D9		CAAGATAGCCATACCAACCGGA	GATGGGTCGATTTCCTGGCA	1186	Ⅳ	58	protein kinase domain containing protein, expressed
Traes_7BL_65150649F		GTTAGTTAGCGGTGACAACA	TTCCTGACCGTGGATGAAGT	108	Ⅳ	58	disease resistance RPP8-like protein 3, putative, expressed
Traes_7BL_728A86682		ATGGCACTGTGGTGATTTGG	AATGCCAACAACTCGCTGTG	458	Ⅳ	58	tetratricopeptide-like helical, putative, expressed
Traes_7BL_73E7653F7		CTCTCACCCCAACAAGTCCC	AGCAACAGTCACAGGCTTGG	547	Ⅳ	56	lissencephaly type-1-like homology motif, putative, expressed
Traes_7BL_756A86226		GTGGGCTTGTTATGGTAAATTACG	ACTGCACACTTGTATCGCCA	1171	Ⅳ	58	lissencephaly type-1-like homology motif, putative, expressed
Traes_7BS_4318E31F0		TGATGAGGAGGGACACATTG	CAATCCGGTAGGCATCGACA	662	Ⅳ	58	ABC transporter, ATP-binding protein, putative, expressed
Traes_7BS_5C5DB7FC5		CTCATGTACCCCTTTGGCTTA	CGAACGAAAGCGTCATCGTC	344	Ⅳ	58	galactosyltransferase family protein, putative, expressed
Traes_7BS_76FF7AB3F		TGGTGCTATCTGCTTGGTAA	GGTCAGAGCAACCTGTCCAA	347	Ⅳ	58	peroxidase family protein, expressed
Traes_7BS_9E04FDB7E		CGCGGCTGACCAATATGCTA	GGGCAAAGACGATGGACAGA	2989	Ⅳ	58	heparanase-like protein precursor, putative, expressed
*, The locations of selected genes were determined based on a genetic map from the POPSEQ project by Leibniz Institute of Plant Genetics and Crop Plant Research (IPK) (http://wheat-urgi.versailles.inra.fr/Seq-Repository/Genes-annotations).
